# Supplementary material for: Effect of Dairy Matrix on the Postprandial Blood Metabolome
Source: Nutrients. 2021 Nov 27;13(12):4280. doi: 10.3390/nu13124280 (PMC8709269; doi:10.3390/nu13124280)
Supplement: Supplementary file 1 [file nutrients-13-04280-s001.zip]

Archive with 1 entries (1 files):
- nutrients-1463791-supplementary.pdf
